# Supplementary material for: Physiological and molecular insights into nitrogen rate and planting density interactive regulation of black sesame nitrogen use efficiency, growth, yield, and seed quality
Source: BMC Plant Biol. 2026 Jan 22;26:317. doi: 10.1186/s12870-026-08114-8 (PMC12911174; doi:10.1186/s12870-026-08114-8)
Supplement: Supplementary file 1 — Supplementary Material 1. [file 12870_2026_8114_MOESM1_ESM.xlsx]

## Sheet: Table S1
Table S1 Soil nutrient parameters of nitrogen density interaction experimental field
Year	Organic matter (g/kg)	Total nitrogen (%)	Alkaline hydrolyzable nitrogen content (mg/kg)	Available phosphorus content (mg/kg)	Available potassium content (mg/kg)	pH
2020	15.11	0.122	102.6	30.37	133.04	4.01
2023	13.98	0.94	96.6	26.78	121.56	5.08

## Sheet: Table S2
Table S2. Sowing and growth period of black sesame in 2020 and 2023
Physiological Stage	Definition	Year 2020	Year 2023
sowing	sowing date	2024-06-15	2024-05-15
Seed germination	70% seeds unearthed and grow with two cotyledons	2024-06-19	2024-05-19
Juvenile	50% of the plants have budding	2024-07-23	2024-06-23
Initiation of flowering	the time of blooming with 20% plants	2024-08-01	2024-07-07
Mid-flowering	80% plants bloom vigorously and grow quickly	2024-08-23	2024-07-27
Late-flowering	50% of plants are flower-free	2024-09-15	2024-08-17
Physiological maturity	Harvest time	2024-09-25	2024-09-01

## Sheet: Table S3
Table S3. Homology-based genes of nitrogen metabolism related genes in Sesamum indicum and list of primers
Genes	Homology-based genes in	Code of S. indicum genes	Forward	Reverse
	Sesamum indicum
SS	sucrose synthase 2	SS2	TCTTGCAGTCTGCTCAGGAA	CAAAGCGGTCTTCGTACTGG
SS	sucrose synthase	SS	TGATCTCCATGCTCCTCGAC	CCGGTGTCCGGATAACCTAA
SPS6	sucrose-phosphate synthase 1	SPS11	GCGAAAGTGGAGACACAGAC	GGAGTTGGCTACTTGCACTG
SPS11	probable sucrose-phosphate synthase 4 isoform X1	SPS4	CCCATTGTTGCCACCAGAAA	TTACTGCAGTGCTCTGTCCA
SPS	sucrose-phosphate synthase 2	SPS2	AGGGTCGAAAGCAGAAGACA	GGAGGAAGCGGTGTATCTCA
AAP1	amino acid permease 6	AAP6	CATGGCCATATTTGCGGGAA	GTCCCAGTTAGGCTTGTCCT
AAP2	amino acid permease 2-like [Sesamum indicum]	AAP2	AGAGCACTGCCACCACCAAC	GGCGGCCATCATCATCGACA
AAP3	amino acid permease 3-like [Sesamum indicum]	AAP3	CCTAATCAGGGTGGCTCCAA	GGACAGAACTCCAGACCCAA
AAP4	probable amino acid permease 7	AAP7	TCTTGACCGGCTTCGGCTTC	AGCTGCTCCGCCAACCATTT
AMT1;1a	transporter 1 member 1-like	AMT1	GCACAGCTGTCACCACCACT	CGTTCCAGTGCCCGGAAAGA
AMT3	ammonium transporter 2	AMT2	CCGGGCCTCGTCATCCTCTA	CGAAGGCCAGACGGTAGCAG
OsNIA1	nitrate reductase [NADH] 2	NIA2	CCTCCACTACGTCCGCAACC	TGGTGCATGGTGAACCGCAT
OsNIR1	ferredoxin--nitrite reductase	NIR	TGCACGTTTGGCTGACACCT	GCCCACAGAACTGGTTGCCT
OsGS1.2	glutamine synthetase leaf isozyme, chloroplastic	GS.L	CGCCACAAGGTGAGCCCATT	GGCCCTGAGGACCAGGGTAA
OsGOGAT1	ferredoxin-dependent glutamate synthase, chloroplastic	GOGAT.fc	CCGGTGGCCAGGTCTTTGTT	TACCGGCTGCCACGTTTCTC
AtNPF7.3	NRT1/ PTR FAMILY 7.3	SiNPF7.3B	GCATCCACCGCCTCTGCTTT	CGGATTGCCACTGGGCTTGA
At NAXTs	NRT1/ PTR FAMILY 2.13-like isoform X2	SiNPF2.13-like	CCGCCATGCAACGTACAAGC	GGGATGCTGCACGGCCTAAT
OsNPF2.4	NRT1/ PTR FAMILY 3.1	SiNPF3.1	ACCCGAGAGCATGAGGAGCA	CATCCGGCAGCCAGTTCGAT
OsNRT1.1B	NRT1/ PTR FAMILY 6.3-like	SiNPF6.3-like	GGCGTCGGCCTAGTCTTGTC	GGCACCAACCAGAAGACGCT
OsNRT1.1B	NRT1/ PTR FAMILY 6.2	SiNPF6.2	GGAGCAAGCGTCCACCATGA	GTGGCATGATGAGGCGGTCA

## Sheet: Table S4
Table S4. Yield, yield components, total biomass and harvest index under nitrogen and density interaction in JHM and PYH in the year 2020 and 2023
Year	Variety	Treatment	Grain yield (t·ha-1)		Yield per plant(g)		Capsule per plant		Kernel No. per capsule		1000-grain weight(g)		Total biomass(t·ha-1)		HI
			mean	SD	mean	SD	mean	SD	mean	SD	mean	SD	mean	SD	mean	SD
		N45D11	1.11 c	0.12	10.09 ab	1.05	56 bcd	0.67	82.25 abc	0.55	2.51 ab	0.1	6.26 e	0.72	0.18 a	0.02
2020	JHM	N45D16	1.36 c	0.22	8.47 bc	0.85	53.22 bcd	1.64	78.63 abc	5.25	2.51 ab	0.31	8.01 d	0.47	0.17 a	0.01
		N45D33	2.04 b	0.31	6.2 c	1.07	44.89 d	3.91	79.7 abc	2.19	2.63 ab	0.07	11.27 b	0.94	0.18 a	0.02
		N90D11	1.17 c	0.15	10.68 ab	1.36	60.33 bc	2.67	84.15 ab	4.15	2.3 ab	0.1	7.60 de	0.44	0.16 a	0.03
		N90D16	1.41 c	0.07	8.80 bc	1.02	52.22 bcd	10.55	75.33 bc	1.97	2.36 ab	0.6	9.22 cd	0.48	0.15 a	0.01
		N90D33	2.95 a	0.36	8.94 bc	1.93	47.67 cd	10.33	83.1 abc	1.8	2.42 ab	0.04	16.80 a	1.22	0.18 a	0.18
		N135D11	1.39 c	0.36	12.63 a	1.43	74.78 a	6.19	87.13 a	4.86	2.36 ab	0.24	8.29 d	0.5	0.17 a	0.01
		N135D16	1.99 b	0.57	12.46 a	3.57	64.11 ab	12.01	74.21 c	6.39	2.84 a	0.07	10.75 bc	1.6	0.18 a	0.03
		N135D33	2.78 a	0.13	8.41 bc	0.52	50.78 bcd	8.76	87.8 a	9.55	2.07 b	0.76	16.23 a	1.4	0.17 a	0.02
		ANOVA
		Nitrogen(N)	**		**		**		ns		ns		**		ns
		Density(D)	**		**		**		**		ns		**		ns
		N * D	ns		ns		ns		ns		ns		**		ns
		N45D11	1.24 e	0.23	11.25 cde	2.1	87.89 bc	7.72	54.23 b	7.68	2.81 a	0.25	6.62 e	0.29	0.19 ab	0.04
2020	PYH	N45D16	1.29 e	0.2	8.07 de	1.28	73 cd	11.33	55.65 ab	5.35	2.58 a	0.06	7.34 de	0.54	0.18 ab	0.02
		N45D33	2.57 bc	0.35	7.78 e	1.06	60.44 d	14.65	56.83 ab	4.33	2.77 a	0.05	12.55 b	1.32	0.20 ab	0.01
		N90D11	1.82 de	0.08	16.57 a	0.71	112 a	12.33	65.8 a	4.3	2.62 a	0.06	8.96 cd	0.26	0.20 ab	0.01
		N90D16	1.84 de	0.3	11.5 cd	1.85	91.56 abc	9.02	61.77 ab	1.21	2.53 a	0.17	9.82 c	1.14	0.19 ab	0.02
		N90D33	3.4 a	0.08	10.29 cde	0.24	86.67 bc	4.37	65.9 a	5.14	2.74 a	0.45	16.01 a	1.01	0.21 a	0.01
		N135D11	1.7 de	0.42	15.48 ab	3.8	113 a	11.33	63.9 ab	6.2	2.68 a	0.13	9.22 cd	0.8	0.18 ab	0.03
		N135D16	2.09 cd	0.27	13.05 bc	1.72	100.56 ab	11.34	60.8 ab	10.57	2.71 a	0.2	10.40 c	0.65	0.20 ab	0.01
		N135D33	2.96 ab	0.69	8.98 de	2.1	72.85 cd	20.11	53.76 b	0.36	2.77 a	0.25	17.29 a	2.18	0.17 b	0.02
		ANOVA
		Nitrogen(N)	**		**		**		ns		ns		**		ns
		Density(D)	**		**		**		ns		ns		**		ns
		N * D	ns		ns		ns		ns		ns		ns		ns
		N45D11	1.35 d	0.15	12.29 bc	1.36	78 b	1.73	81.8 a	5.77	2.8 a	0.18	5.58 e	0.5	0.24 ab	0
2023	JHM	N45D16	2.01 c	0.28	12.56 bc	1.72	80 b	13.23	68.37 ab	7.38	2.83 a	0.12	8.11 d	1.36	0.249 ab	0.02
		N45D33	2.85 b	0.34	8.64 d	1.02	59 c	4.58	62.9 b	3.48	2.86 a	0.41	11.43 bc	1.15	0.25 b	0.02
		N90D11	1.28 d	0.12	11.67 bc	1.12	68.67 bc	9.07	79.13 ab	9.11	2.86 a	0.08	4.94 e	0.8	0.26 a	0.04
		N90D16	2.25 bc	0.16	14.09 b	1	79 b	1	68.37 ab	17.18	2.87 a	0.04	9.07 cd	0.59	0.249 ab	0.01
		N90D33	3.47 a	0.66	10.53 cd	2.01	64.33 bc	18.58	65.2 ab	3.64	2.42 b	0.17	14.65 a	2.39	0.24 ab	0.01
		N135D11	2.12 c	0.36	19.31 a	3.3	97.56 a	6.35	77.37 ab	9.25	2.96 a	0.14	10.02 bcd	1.14	0.21 c	0.02
		N135D16	2.17 c	0.16117	13.55 bc	1.01	99.33 a	11.85	76.2 ab	6.52	2.88 a	0.35	10.55 bcd	1.38	0.21 c	0.03
		N135D33	2.79 b	0.38329	8.47 d	1.16	66.33 bc	4.04	74.07 ab	11.24	2.69 ab	0.03	12.11 b	0.48	0.23 bc	0.03
		ANOVA
		Nitrogen(N)	ns		*		**		ns		ns		**		**
		Density(D)	**		**		**		*		ns		**		ns
		N * D	*		**		ns		ns		ns		**		ns
		N45D11	1.2 c	0.03	10.9 de	0.27	104 bcd	7.55	65.73 a	6.71	2.9 ab	0.03	3.66 e	0.37	0.33 abc	0.04
2023	PYH	N45D16	2.32 b	0.25	14.48 cd	1.54	111.67 abc	2.08	62.1 ab	4.78	2.8 ab	0.13	6.45 cd	0.01	0.36 ab	0.04
		N45D33	2.66 b	0.72	8.06 e	2.2	65.5 e	4.5	60 ab	7.11	2.72 b	0.24	8.8 bc	0.59	0.3 bc	0.08
		N90D11	2.09 bc	0.37	19.03 ab	3.37	117.56 ab	7.04	67.13 a	5.39	2.97 ab	0.16	5.39 de	0.6	0.39 a	0.06
		N90D16	2.63 b	0.17	16.45 bc	1.03	121.67 ab	10.6	49.87 b	4.46	2.59 b	0.1	7.36 cd	0.98	0.36 ab	0.06
		N90D33	3.84 a	1.27	11.63 de	3.86	81 de	27.78	59.53 ab	6.5	2.61 b	0.39	11.26 ab	3.67	0.34 abc	0
		N135D11	2.34 b	0.12	21.29 a	1.13	137 a	8.89	64.4 a	9.72	3.13 a	0.12	7.24 cd	0.46	0.32 abc	0.02
		N135D16	2.92 ab	0.36	18.22 abc	2.22	123.67 ab	11.93	63.47 a	9.3	3.14 a	0.12	10.95 ab	0.41	0.27 c	0.03
		N135D33	3.66 a	0.43887	11.08 de	1.33	88.67 cde	22.48	57 ab	4.86	2.73 b	0.29	12.53 a	2.15665	0.29 bc	0.03
		ANOVA
		Nitrogen(N)	**		**		**		ns		*		**		*
		Density(D)	**		**		**		ns		*		**		ns
		N * D	ns		*		ns		ns		ns		ns		ns
Note: Different lowercase letters represent significance differences in treatments for the same variety under p＜0.05. * and ** indicate significant difference at P < 0.05 and P < 0.01, respectively. ns, no statistical difference. N45, N90, N135 represents the nitrogen application rate of 45 kg · ha-1, 90 kg · ha-1 and 135 kg · ha-1. D11, N16 and N33 represents the planting density of 110000 plant…

## Sheet: Table S5
	Table S5. Effects of nitrogen and density interactions on axis length, capsule number and unit capsule node length in black sesame in the year 2023.
	Treatment		Capsule axis length	Capsule logarithm	Unit capsule node length
	JHM	N45D11	99 b	39 b	2.6 b
		N45D16	123.94 a	40 b	3.24 ab
		N45D33	106.83 ab	29.5 c	3.75 a
		N90D11	97.27 b	34.33 bc	2.94 ab
		N90D16	119.94 a	39.5 b	3.12 ab
		N90D33	108 ab	32.17 bc	3.66 a
		N135D11	114.57 ab	48.78 a	2.41 b
		N135D16	124.06 a	49.67 a	2.57 b
		N135D33	104.27 ab	33.17 bc	3.25 ab
	AVONA	Nitrogen(N)	ns	**	ns
		Density(D)	**	**	**
		N * D	ns	ns	ns
	PYH	N45D11	56.5 e	17.33 bcd	3.45 c
		N45D16	64.17 de	18.61 abc	3.65 c
		N45D33	71.6 bcd	10.92 e	7.29 a
		N90D11	81.39 abc	19.59 ab	4.39 bc
		N90D16	77.67 abcd	20.28 ab	4.08 c
		N90D33	72.8 bcd	13.5 de	6.35 ab
		N135D11	85.33 ab	22.83 a	3.92 c
		N135D16	89.33 a	20.61 ab	4.63 bc
		N135D33	69.33 cde	14.78 cde	5.31 abc
	AVONA	Nitrogen(N)	**	**	ns
		Density(D)	ns	**	**
		N * D	*	ns	ns
	Note: Different lowercase letters represent significance differences in treatments for the same variety under p＜0.05. * and ** indicate significant difference at P < 0.05 and P < 0.01, respectively. ns, no statistical difference. N45, N90, N135 represents the nitrogen application rate of 45 kg · ha-1, 90 kg · ha-1 and 135 kg · ha-1. D11, N16 and N33 represents the planting density of 110000 plant…

## Sheet: Table S6
Table S6. Interactive effects of nitrogen dose and planting density on seed oil content, protein content, and fatty acid composition of JHM and PYH in the year 2023.
Year	Variety	Treatment	Fat	Protein	SFA	UFA	oleic acid	linoleic acid	palmitic acid	stearic acid
2023	JHM	N45D11	49.95±0.65 bc	24.87±0.28 bc	14.58±0.17 ab	85.57±0.35 b	37.59±0.74 bc	47.31±0.61 ab	9.18±0.18 a	4.48±0.04 bc
		N45D16	50.78±0.15 bc	24.29±0.92 b	14.54±0.13 ab	85.62±0.31 b	38.01±0.73 abc	46.94±0.47 ab	9.14±0.09 a	4.49±0.1 bc
		N45D33	52.27±1.48 a	22±1.63 c	14.4±0.07 b	87.94±0.9 a	39.35±0.71 a	47.92±1.1 a	9.08±0.03 a	4.44±0.06 c
		N90D11	50.07±0.57 bc	25.25±0.81 bc	14.46±0.14 ab	85.57±0.45 b	37.77±0.24 bc	47.11±0.67 ab	9.06±0.2 a	4.5±0.07 bc
		N90D16	49.39±1.18 c	25.29±1.09 bc	14.51±0.2 ab	86.19±0.16 b	38.19±0.53 ab	47.31±0.61 ab	9.11±0.26 a	4.48±0.08 bc
		N90D33	51.06±0.49 ab	24.77±0.73 bc	14.59±0.04 ab	85.88±0.57 b	38.08±0.8 abc	47.12±0.23 ab	9.19±0.06 a	4.48±0.03 bc
		N135D11	49.63±0.38 bc	26.21±0.16 a	14.59±0.14 ab	83.8±0.66 c	36.71±0.27 c	46.4±0.56 b	9.2±0.21 a	4.48±0.09 bc
		N135D16	49.79±0.44 bc	26.13±0.22 a	14.67±0.12 a	85.51±0.44 b	38.1±0.25 abc	46.72±0.64 ab	9.14±0.09 a	4.62±0.1 ab
		N135D33	50.68±0.96 bc	24.75±0.8 bc	14.69±0.06 a	86±0.13 b	38.5±1.43 ab	46.81±1.29 ab	9.13±0.03 a	4.65±0.06 a
		N	*	**	ns	**	ns	ns	ns	ns
		D	**	**	ns	**	**	ns	ns	ns
		N*D	ns	ns	ns	**	ns	ns	ns	ns
	PYH	N45D11	53.56±1.1 abc	21.86±0.79 bcd	14.59±0.07 ab	85.26±0.06 b	39.83±1.33 a	44.77±1.31 b	9.26±0.04 a	4.45±0.02 c
		N45D16	53.9±1.54 ab	21.37±1.85 cd	14.5±0.08 bc	86.04±0.4 a	38.69±1.74 a	46.69±1.38 a	9.26±0.17 a	4.37±0.07 d
		N45D33	54.6±0.39 a	20.25±0.48 d	14.4±0.11 c	86.54±0.38 a	39.08±1.03 a	46.8±0.7 a	9.23±0.11 ab	4.31±0.02 d
		N90D11	52.13±0.59 bcd	23.08±0.48 abc	14.49±0.04 bc	86.47±0.32 a	39.06±1.27 a	46.73±0.96 a	9.1±0.11 abc	4.49±0.06 bc
		N90D16	52.62±1.12 bc	22.97±0.16 abc	14.51±0.05 bc	86.1±0.17 a	38.48±0.78 a	46.96±0.63 a	9.16±0.1 ab	4.46±0.04 c
		N90D33	53.26±1 abc	22.01±0.86 bc	14.36±0.06 c	86.24±0.14 a	39.93±1.28 a	45.64±1.37 ab	8.92±0.16 c	4.55±0.06 b
		N135D11	50.85±0.93 d	24.2±1.04 a	14.75±0.03 a	84.73±0.57 b	37.92±0.76 a	46.11±0.6 ab	9.22±0.04 ab	4.63±0.03 a
		N135D16	51.82±0.67 cd	23.49±1.01 ab	14.58±0.21 ab	84.75±0.31 b	38.41±0.41 a	45.68±0.66 ab	9.16±0.2 ab	4.53±0.05 bc
		N135D33	52.63±0.11 bc	22.96±0.5 abc	14.39±0.1 c	86.28±0.32 a	38.19±0.4 a	47.41±0.15 a	9±0.11 bc	4.5±0.03 bc
		N	**	**	*	**	ns	ns	*	**
		D	*	*	**	**	ns	ns	*	**
		N*D	ns	ns	ns	**	ns	*	ns	**
